# Supplementary material for: Comparative genomic insights into the epidemiology and virulence of plant pathogenic pseudomonads from Turkey
Source: Microb Genom. 2021 Jul 6;7(7):000585. doi: 10.1099/mgen.0.000585 (PMC8477409; doi:10.1099/mgen.0.000585)
Supplement: Supplementary material 2 [file mgen-7-0585-s002.xlsx]

## Sheet: DatasetS1
Dataset S1: Complete metadata for all 175 Pseudomonas strains analyzed in this study.
YA Code	Strain Designation	Genus	Species/Pathovar	Phylogroup	Disease	Host Common Name	Host Species	Host Cultivar	Isolation Source	Isolation City	Isolation Province	Isolation Country	Isolation Site	Isolation Year	MLST	WGS
YA0001	Pvir6_2	Pseudomonas	viridiflava	7	Pith necrosis	Tomato	Solanum esculentum	NA	Greenhouse	Erdemli	MERSIN	TURKEY	MERSIN, TURKEY	2002	YES	YES
YA0002	Pcic4	Pseudomonas	cichorii	11	Pith necrosis	Tomato	Solanum esculentum	NA	Greenhouse	Fethiye	MUGLA	TURKEY	MUGLA, TURKEY	2003	YES	YES
YA0006	Maydonoz1r	Pseudomonas	apii	5	Bacterial leaf spot	Parsley	Petroselinum crispum	NA	Greenhouse	NA	HATAY	TURKEY	HATAY, TURKEY	2012	YES	NO
YA0007	Maydonoz2r	Pseudomonas	apii	5	Bacterial leaf spot	Parsley	Petroselinum crispum	NA	Field	NA	MERSIN	TURKEY	MERSIN, TURKEY	2011	YES	NO
YA0008	Amin_1	Pseudomonas	pisi	2	Bacterial blight	Pea	Pisum sativum	NA	Field	Karaisalı	ADANA	TURKEY	ADANA, TURKEY	2016	YES	NO
YA0009	Ak_5r	Pseudomonas	pisi	2	Bacterial blight	Pea	Pisum sativum	Jof	Field	Karatas	ADANA	TURKEY	ADANA, TURKEY	2014	YES	NO
YA0010	Dom_ilknur	Pseudomonas	tomato	1	Bacterial speck	Tomato	Solanum esculentum	NA	Field	Karatas	ADANA	TURKEY	ADANA, TURKEY	2016	YES	YES
YA0011	SeraOz_1_1r	Pseudomonas	tomato	1	Bacterial speck	Tomato	Solanum esculentum	NA	Greenhouse	Erdemli	MERSIN	TURKEY	MERSIN, TURKEY	2015	YES	YES
YA0012	TarlaBQ_205_1r	Pseudomonas	tomato	1	Bacterial speck	Tomato	Solanum esculentum	NA	Field	NA	ADANA	TURKEY	ADANA, TURKEY	2015	YES	NO
YA0013	TarlaTs650_1k1r	Pseudomonas	tomato	1	Bacterial speck	Tomato	Solanum esculentum	NA	Field	Karatas	ADANA	TURKEY	ADANA, TURKEY	2014	YES	NO
YA0014	Fidelik_MT_4a1r	Pseudomonas	tomato	1	Bacterial speck	Tomato	Solanum esculentum	NA	Nursery	Atlas	ADANA	TURKEY	ADANA, TURKEY	2012	YES	NO
YA0015	Fidelik_Ceneviz	Pseudomonas	tomato	1	Bacterial speck	Tomato	Solanum esculentum	Ceneviz	Nursery	Moray	ADANA	TURKEY	ADANA, TURKEY	2013	YES	NO
YA0016	H2a	Pseudomonas	tomato	1	Bacterial speck	Tomato	Solanum esculentum	NA	Greenhouse	Samandag	HATAY	TURKEY	HATAY, TURKEY	1996	YES	YES
YA0017	Psp_D1	Pseudomonas	phaseolicola	3	Halo blight	Bean	Phaseolis vulgaris	NA	Field	Dortyol	HATAY	TURKEY	HATAY, TURKEY	2016	YES	NO
YA0018	Psp_D3	Pseudomonas	phaseolicola	3	Halo blight	Bean	Phaseolis vulgaris	NA	Field	Dortyol	HATAY	TURKEY	HATAY, TURKEY	2016	YES	NO
YA0019	Psp_D6	Pseudomonas	phaseolicola	3	Halo blight	Bean	Phaseolis vulgaris	NA	Field	Dortyol	HATAY	TURKEY	HATAY, TURKEY	2016	YES	NO
YA0020	Psp_E1	Pseudomonas	phaseolicola	3	Halo blight	Bean	Phaseolis vulgaris	NA	Field	Dortyol	HATAY	TURKEY	HATAY, TURKEY	2016	YES	NO
YA0021	Psp_E2	Pseudomonas	phaseolicola	3	Halo blight	Bean	Phaseolis vulgaris	NA	Field	Dortyol	HATAY	TURKEY	HATAY, TURKEY	2016	YES	NO
YA0022	Psp_1	Pseudomonas	phaseolicola	3	Halo blight	Bean	Phaseolis vulgaris	NA	Field	Erzin	HATAY	TURKEY	HATAY, TURKEY	2017	YES	NO
YA0023	Psp_2	Pseudomonas	phaseolicola	3	Halo blight	Bean	Phaseolis vulgaris	NA	Field	Erzin	HATAY	TURKEY	HATAY, TURKEY	2017	YES	NO
YA0024	Eng_1a_2r	Pseudomonas	syringae	2	Bacterial blight	Artichoke	Cynara scolymus	NA	Field	NA	ADANA	TURKEY	ADANA, TURKEY	2010	YES	YES
YA0025	Eng_1a_1r	Pseudomonas	syringae	2	Bacterial blight	Artichoke	Cynara scolymus	NA	Field	NA	ADANA	TURKEY	ADANA, TURKEY	2010	YES	YES
YA0026	Kavun_2_2r	Pseudomonas	syringae	2	Leaf necrosis	Muskmelon	Cucumis melo	NA	Nursery	Histil	ADANA	TURKEY	ADANA, TURKEY	2017	YES	YES
YA0027	Kavun_7_1r	Pseudomonas	syringae	2	Leaf necrosis	Muskmelon	Cucumis melo	NA	Nursery	Histil	ADANA	TURKEY	ADANA, TURKEY	2017	YES	YES
YA0030	RCY_3a	Pseudomonas	syringae	2	Citrus blast	Mandarin Orange	Citrus rediculata	NA	Orchard	NA	ADANA	TURKEY	ADANA, TURKEY	2012	YES	YES
YA0031	RCY_6a	Pseudomonas	syringae	2	Citrus blast	Mandarin Orange	Citrus rediculata	NA	Orchard	NA	ADANA	TURKEY	ADANA, TURKEY	2012	YES	NO
YA0032	Kaysi_meyve3	Pseudomonas	syringae	3	Bacterial canker	Plum	Prunus domestica	NA	Orchard	Erzin	HATAY	TURKEY	HATAY, TURKEY	2012	YES	YES
YA0033	Erik_meyve1	Pseudomonas	syringae	3	Bacterial canker	Apricot	Prunus armeniaca	NA	Orchard	Erzin	HATAY	TURKEY	HATAY, TURKEY	2014	YES	NO
YA0041	Dortyol_1	Pseudomonas	syringae	2	Citrus blast	Mandarin Orange	Citrus rediculata	Okitsu	Orchard	Dortyol	HATAY	TURKEY	HATAY, TURKEY	2014	YES	YES
YA0042	Dortyol_2	Pseudomonas	syringae	2	Citrus blast	Mandarin Orange	Citrus rediculata	Okitsu	Orchard	Dortyol	HATAY	TURKEY	HATAY, TURKEY	2014	YES	NO
YA0043	Dortyol_3	Pseudomonas	syringae	2	Citrus blast	Mandarin Orange	Citrus rediculata	Satsuma	Orchard	Dortyol	HATAY	TURKEY	HATAY, TURKEY	2014	YES	NO
YA0044	Dortyol_4	Pseudomonas	syringae	2	Citrus blast	Mandarin Orange	Citrus rediculata	Okitsu	Orchard	Dortyol	HATAY	TURKEY	HATAY, TURKEY	2014	YES	NO
YA0045	Dortyol_5	Pseudomonas	syringae	2	Citrus blast	Mandarin Orange	Citrus rediculata	Satsuma	Orchard	Dortyol	HATAY	TURKEY	HATAY, TURKEY	2014	YES	YES
YA0046	Dortyol_6	Pseudomonas	syringae	2	Citrus blast	Sweat Orange	Citrus sinensis	Cara cara	Orchard	Dortyol	HATAY	TURKEY	HATAY, TURKEY	2014	YES	YES
YA0047	Dortyol_7	Pseudomonas	syringae	2	Citrus blast	Mandarin Orange	Citrus rediculata	Satsuma	Orchard	Dortyol	HATAY	TURKEY	HATAY, TURKEY	2014	YES	NO
YA0048	Dortyol_8	Pseudomonas	syringae	2	Citrus blast	Mandarin Orange	Citrus rediculata	Satsuma	Orchard	Dortyol	HATAY	TURKEY	HATAY, TURKEY	2014	YES	NO
YA0049	Dortyol_9	Pseudomonas	syringae	2	Citrus blast	Mandarin Orange	Citrus rediculata	Okitsu	Orchard	Dortyol	HATAY	TURKEY	HATAY, TURKEY	2014	YES	NO
YA0050	Erzin_1	Pseudomonas	syringae	2	Bacterial canker	Plum	Prunus domestica	Ninfa	Orchard	Erzin	HATAY	TURKEY	HATAY, TURKEY	2014	YES	YES
YA0051	Erzin_2	Pseudomonas	syringae	2	Bacterial canker	Plum	Prunus domestica	Ninfa	Orchard	Erzin	HATAY	TURKEY	HATAY, TURKEY	2014	YES	YES
YA0052	Erzin_3	Pseudomonas	syringae	2	Bacterial canker	Plum	Prunus domestica	Ninfa	Orchard	Erzin	HATAY	TURKEY	HATAY, TURKEY	2014	YES	NO
YA0053	Erdemli_1	Pseudomonas	syringae	2	Citrus blast	Lemon	Citrus lemon	Aydin	Orchard	Erdemli	MERSIN	TURKEY	MERSIN, TURKEY	2014	YES	NO
YA0054	Erdemli_2	Pseudomonas	syringae	2	Citrus blast	Lemon	Citrus lemon	Aydin	Orchard	Erdemli	MERSIN	TURKEY	MERSIN, TURKEY	2014	YES	NO
YA0055	Erdemli_3	Pseudomonas	syringae	2	Citrus blast	Lemon	Citrus lemon	Aydin	Orchard	Erdemli	MERSIN	TURKEY	MERSIN, TURKEY	2014	YES	YES
YA0056	Erdemli_4	Pseudomonas	syringae	2	Citrus blast	Lemon	Citrus lemon	Aydin	Orchard	Erdemli	MERSIN	TURKEY	MERSIN, TURKEY	2014	YES	NO
YA0057	Erdemli_5	Pseudomonas	syringae	2	Citrus blast	Lemon	Citrus lemon	Aydin	Orchard	Erdemli	MERSIN	TURKEY	MERSIN, TURKEY	2014	YES	YES
YA0058	Erdemli_6	Pseudomonas	syringae	2	Citrus blast	Lemon	Citrus lemon	Aydin	Orchard	Erdemli	MERSIN	TURKEY	MERSIN, TURKEY	2014	YES	YES
YA0059	Yuregir_1	Pseudomonas	syringae	2	Citrus blast	Mandarin Orange	Citrus rediculata	Okitsu	Orchard	Yuregir	ADANA	TURKEY	ADANA, TURKEY	2014	YES	YES
YA0060	Yuregir_2	Pseudomonas	syringae	2	Citrus blast	Sweat Orange	Citrus sinensis	Washington	Orchard	Yuregir	ADANA	TURKEY	ADANA, TURKEY	2014	YES	NO
YA0061	Yuregir_3	Pseudomonas	syringae	2	Citrus blast	Mandarin Orange	Citrus rediculata	Okitsu	Orchard	Yuregir	ADANA	TURKEY	ADANA, TURKEY	2014	YES	NO
YA0062	Yuregir_4	Pseudomonas	syringae	2	Citrus blast	Sweat Orange	Citrus sinensis	Washington	Orchard	Yuregir	ADANA	TURKEY	ADANA, TURKEY	2014	YES	YES
YA0063	Yuregir_5	Pseudomonas	syringae	2	Citrus blast	Mandarin Orange	Citrus rediculata	Nova	Orchard	Yuregir	ADANA	TURKEY	ADANA, TURKEY	2014	YES	NO
YA0064	Dortyol_2015_1	Pseudomonas	syringae	2	Citrus blast	Sweat Orange	Citrus sinensis	Cara cara	Orchard	Dortyol	HATAY	TURKEY	HATAY, TURKEY	2015	YES	NO
YA0065	Dortyol_2015_2	Pseudomonas	syringae	2	Citrus blast	Mandarin Orange	Citrus rediculata	Okitsu	Orchard	Dortyol	HATAY	TURKEY	HATAY, TURKEY	2015	YES	NO
YA0066	Dortyol_2015_3	Pseudomonas	syringae	2	Citrus blast	Mandarin Orange	Citrus rediculata	Satsuma	Orchard	Dortyol	HATAY	TURKEY	HATAY, TURKEY	2015	YES	NO
YA0067	Dortyol_2015_4	Pseudomonas	syringae	2	Citrus blast	Mandarin Orange	Citrus rediculata	Satsuma	Orchard	Dortyol	HATAY	TURKEY	HATAY, TURKEY	2015	YES	NO
YA0068	Dortyol_2015_5	Pseudomonas	syringae	2	Citrus blast	Lemon	Citrus lemon	Meyer	Orchard	Dortyol	HATAY	TURKEY	HATAY, TURKEY	2015	YES	NO
YA0069	Dortyol_2015_6	Pseudomonas	syringae	2	Citrus blast	Sweat Orange	Citrus sinensis	Cara cara	Orchard	Dortyol	HATAY	TURKEY	HATAY, TURKEY	2015	YES	YES
YA0073	Erdemli_2015_1	Pseudomonas	syringae	2	Citrus blast	Lemon	Citrus lemon	Meyer	Orchard	Erdemli	MERSIN	TURKEY	MERSIN, TURKEY	2015	YES	NO
YA0074	Erdemli_2015_2	Pseudomonas	syringae	2	Citrus blast	Lemon	Citrus lemon	Meyer	Orchard	Erdemli	MERSIN	TURKEY	MERSIN, TURKEY	2015	YES	NO
YA0075	Erdemli_2015_3	Pseudomonas	syringae	2	Citrus blast	Lemon	Citrus lemon	Aydin	Orchard	Erdemli	MERSIN	TURKEY	MERSIN, TURKEY	2015	YES	NO
YA0076	Erdemli_2015_4	Pseudomonas	syringae	2	Citrus blast	Lemon	Citrus lemon	Aydin	Orchard	Erdemli	MERSIN	TURKEY	MERSIN, TURKEY	2015	YES	YES
YA0077	Erdemli_2015_5	Pseudomonas	syringae	2	Citrus blast	Lemon	Citrus lemon	Aydin	Orchard	Erdemli	MERSIN	TURKEY	MERSIN, TURKEY	2015	YES	NO
YA0078	Erdemli_2015_6	Pseudomonas	syringae	2	Citrus blast	Lemon	Citrus lemon	Aydin	Orchard	Erdemli	MERSIN	TURKEY	MERSIN, TURKEY	2015	YES	YES
YA0079	Kozan_2015_1	Pseudomonas	syringae	2	Bacterial canker	Plum	Prunus domestica	NA	Orchard	Kozan	ADANA	TURKEY	ADANA, TURKEY	2015	YES	YES
YA0080	Kozan_2015_2	Pseudomonas	syringae	2	Citrus blast	Sweat Orange	Citrus sinensis	Washington	Orchard	Kozan	ADANA	TURKEY	ADANA, TURKEY	2015	YES	YES
YA0081	Kozan_2015_3	Pseudomonas	syringae	2	Citrus blast	Sweat Orange	Citrus sinensis	Washington	Orchard	Kozan	ADANA	TURKEY	ADANA, TURKEY	2015	YES	NO
YA0082	Yuregir_2015_1	Pseudomonas	syringae	2	Citrus blast	Sweat Orange	Citrus sinensis	Washington	Orchard	Yuregir	ADANA	TURKEY	ADANA, TURKEY	2015	YES	NO
YA0083	Yuregir_2015_2	Pseudomonas	syringae	2	Citrus blast	Sweat Orange	Citrus sinensis	Washington	Orchard	Yuregir	ADANA	TURKEY	ADANA, TURKEY	2015	YES	NO
YA0084	Yuregir_2015_3	Pseudomonas	syringae	2	Citrus blast	Mandarin Orange	Citrus rediculata	Okitsu	Orchard	Yuregir	ADANA	TURKEY	ADANA, TURKEY	2015	YES	NO
YA0086	Kayisi_1_Pss_Erzin	Pseudomonas	syringae	3	Bacterial canker	Plum	Prunus domestica	Ninfa	Orchard	Erzin	HATAY	TURKEY	HATAY, TURKEY	2012	YES	YES
YA0087	Pvir6_YA_1	Pseudomonas	viridiflava	7	Pith necrosis	Tomato	Solanum esculentum	NA	Greenhouse	Erdemli	MERSIN	TURKEY	MERSIN, TURKEY	2002	YES	NO
YA0088	Pvir11_2	Pseudomonas	viridiflava	7	Leaf blight	Muskmelon	Cucumis melo	NA	Nursery	NA	ADANA	TURKEY	ADANA, TURKEY	2002	YES	NO
YA0089	Pvir12_2	Pseudomonas	viridiflava	7	Leaf blight	Muskmelon	Cucumis melo	NA	Nursery	NA	ADANA	TURKEY	ADANA, TURKEY	2003	YES	YES
YA0092	MKYK_P17_unknown	Pseudomonas	tomato	1	NA	NA	NA	NA	NA	NA	NA	TURKEY	TURKEY	2014	YES	NO
YA0093	Dom_Pst_2017	Pseudomonas	tomato	1	Bacterial speck	Tomato	Solanum esculentum	NA	Field	Karatas	ADANA	TURKEY	ADANA, TURKEY	2017	YES	YES
YA0094	OZ_1_1r_Pst	Pseudomonas	tomato	1	Bacterial speck	Tomato	Solanum esculentum	NA	Greenhouse	Erdemli	MERSIN	TURKEY	MERSIN, TURKEY	2016	YES	NO
YA0186	PD_1747	Pseudomonas	cichorii	11	NA	Lettuce	Lactuca sativa	NA	NA	NA	NA	HOLLAND	HOLLAND	1990	YES	NO
YA0187	PD988_NCPPB635_ATCC13223	Pseudomonas	viridiflava	7	NA	Bean	Phaseolis vulgaris	NA	NA	NA	NA	SWITZERLAND	SWITZERLAND	1988	YES	NO
YA0247	Psav2_5	Pseudomonas	savastanoi	3	Knot disease	Oleander	Nerium oleander	NA	Park	Cukurova	ADANA	TURKEY	ADANA, TURKEY	2017	YES	NO
YA0265	Psav8_1	Pseudomonas	savastanoi	3	Knot disease	Oleander	Nerium oleander	NA	Park	Yenisehir	MERSIN	TURKEY	MERSIN, TURKEY	2017	YES	NO
YA0278	Psav11_1	Pseudomonas	savastanoi	3	Knot disease	Oleander	Nerium oleander	NA	Park	Akbelen	MERSIN	TURKEY	MERSIN, TURKEY	2017	YES	NO
YA0289	Psav17_1	Pseudomonas	savastanoi	3	Knot disease	Oleander	Nerium oleander	NA	Park	Yuzuncuyil	ADANA	TURKEY	ADANA, TURKEY	2017	YES	NO
YA0300	Psav22_1	Pseudomonas	savastanoi	3	Knot disease	Oleander	Nerium oleander	NA	Park	Mezitli	MERSIN	TURKEY	MERSIN, TURKEY	2017	YES	NO
YA0301	Psav24_1	Pseudomonas	savastanoi	3	Knot disease	Oleander	Nerium oleander	NA	Park	Yuregir	ADANA	TURKEY	ADANA, TURKEY	2017	YES	NO
YA0306	Psav26_1	Pseudomonas	savastanoi	3	Knot disease	Oleander	Nerium oleander	NA	Park	Kurttepe	ADANA	TURKEY	ADANA, TURKEY	2017	YES	NO
YA0329	Psav35_1	Pseudomonas	savastanoi	3	Knot disease	Oleander	Nerium oleander	NA	Park	Erdemli	MERSIN	TURKEY	MERSIN, TURKEY	2017	YES	NO
YA0344	Psav40_1	Pseudomonas	savastanoi	3	Knot disease	Oleander	Nerium oleander	NA	Park	Tarsus	MERSIN	TURKEY	MERSIN, TURKEY	2017	YES	NO
YA0348	Psav42_1	Pseudomonas	savastanoi	3	Knot disease	Oleander	Nerium oleander	NA	Park	Karaisali	ADANA	TURKEY	ADANA, TURKEY	2017	YES	NO
YA0359	Psav46_2	Pseudomonas	savastanoi	3	Knot disease	Oleander	Nerium oleander	NA	Park	Seyhan	ADANA	TURKEY	ADANA, TURKEY	2017	YES	NO
YA0365	Psav49_1	Pseudomonas	savastanoi	3	Knot disease	Oleander	Nerium oleander	NA	Park	Tömuk	MERSIN	TURKEY	MERSIN, TURKEY	2017	YES	NO
YA0372	Psav52_1	Pseudomonas	savastanoi	3	Knot disease	Oleander	Nerium oleander	NA	Park	Cesmeli	MERSIN	TURKEY	MERSIN, TURKEY	2017	YES	NO
YA0385	Psav55_1	Pseudomonas	savastanoi	3	Knot disease	Oleander	Nerium oleander	NA	Park	Kadirli	OSMANİYE	TURKEY	OSMANİYE, TURKEY	2017	YES	NO
YA0409	Psav62_1	Pseudomonas	savastanoi	3	Knot disease	Olive	Olea europaea	NA	Park	Erdemli	MERSIN	TURKEY	MERSIN, TURKEY	2017	YES	NO
YA0423	Psav64_1	Pseudomonas	savastanoi	3	Knot disease	Oleander	Nerium oleander	NA	Park	Tasucu	MERSIN	TURKEY	MERSIN, TURKEY	2017	YES	NO
YA0450	Psav69_1	Pseudomonas	savastanoi	3	Knot disease	Olive	Olea europaea	NA	Orchard	Erzin	HATAY	TURKEY	HATAY, TURKEY	2017	YES	NO
YA0473	Psav72_1	Pseudomonas	savastanoi	3	Knot disease	Fontanesia	Fontanesia phillyreoides	NA	Park	Karaisali	ADANA	TURKEY	ADANA, TURKEY	2017	YES	NO
YA0479	Psav74_1	Pseudomonas	savastanoi	3	Knot disease	Myrtle	Myrtus communis	NA	Park	Karaisali	ADANA	TURKEY	ADANA, TURKEY	2017	YES	NO
YA0513	Psav78_1	Pseudomonas	savastanoi	3	Knot disease	Oleander	Nerium oleander	NA	Park	Yesilyurt	ADANA	TURKEY	ADANA, TURKEY	2017	YES	NO
YA0518	Psav79_1	Pseudomonas	savastanoi	3	Knot disease	Myrtle	Myrtus communis	NA	Park	Balcali	ADANA	TURKEY	ADANA, TURKEY	2017	YES	NO
YA0533	Psav82_1	Pseudomonas	savastanoi	3	Knot disease	Oleander	Nerium oleander	NA	Park	Antakya	HATAY	TURKEY	HATAY, TURKEY	2017	YES	NO
YA0541	Psav12_2	Pseudomonas	savastanoi	3	Knot disease	Oleander	Nerium oleander	NA	Park	Akdeniz	MERSIN	TURKEY	MERSIN, TURKEY	2017	YES	NO
YA0556	zeytin__2_1	Pseudomonas	savastanoi	3	Knot disease	Olive	Olea europaea	NA	Orchard	Merkez	CANAKKALE	TURKEY	CANAKKALE, TURKEY	2008	YES	NO
YA0557	HPNR8_NR_reiz_8NF	Pseudomonas	savastanoi	3	Knot disease	Pomegranate	Punica granatum	NA	Orchard	Arsuz	HATAY	TURKEY	HATAY, TURKEY	2014	YES	NO
YA0559	Psav_Z2	Pseudomonas	savastanoi	3	Knot disease	Oleander	Nerium oleander	NA	Park	Hurriyet	TEKIRDAG	TURKEY	TEKIRDAG, TURKEY	2017	YES	NO
YA0560	Psav_Z3	Pseudomonas	savastanoi	3	Knot disease	Oleander	Nerium oleander	NA	Park	Rodosto	TEKIRDAG	TURKEY	TEKIRDAG, TURKEY	2017	YES	NO
YA0561	Psav_Z4	Pseudomonas	savastanoi	3	Knot disease	Oleander	Nerium oleander	NA	Park	Dalti	TEKIRDAG	TURKEY	TEKIRDAG, TURKEY	2017	YES	NO
YA0574	TS_650_1B_1r	Pseudomonas	tomato	1	Bacterial speck	Tomato	Solanum esculentum	NA	Field	Karatas	ADANA	TURKEY	ADANA, TURKEY	2014	YES	NO
YA0575	CG_1_1r	Pseudomonas	tomato	1	Bacterial speck	Tomato	Solanum esculentum	NA	Field	Karatas	ADANA	TURKEY	ADANA, TURKEY	2014	YES	NO
YA0576	CG_6_3r	Pseudomonas	tomato	1	Bacterial speck	Tomato	Solanum esculentum	NA	Field	Karatas	ADANA	TURKEY	ADANA, TURKEY	2014	YES	NO
YA0577	MK3_1_1r	Pseudomonas	tomato	1	Bacterial speck	Tomato	Solanum esculentum	NA	Field	Karatas	ADANA	TURKEY	ADANA, TURKEY	2014	YES	NO
YA0578	MK3_6_1r	Pseudomonas	tomato	1	Bacterial speck	Tomato	Solanum esculentum	NA	Field	Karatas	ADANA	TURKEY	ADANA, TURKEY	2014	YES	NO
YA0579	MK4_1_1r	Pseudomonas	tomato	1	Bacterial speck	Tomato	Solanum esculentum	NA	Field	Karatas	ADANA	TURKEY	ADANA, TURKEY	2014	YES	NO
YA0580	MK4_6_1r	Pseudomonas	tomato	1	Bacterial speck	Tomato	Solanum esculentum	NA	Field	Karatas	ADANA	TURKEY	ADANA, TURKEY	2014	YES	NO
YA0581	6112_1_4r	Pseudomonas	tomato	1	Bacterial speck	Tomato	Solanum esculentum	NA	Field	Karatas	ADANA	TURKEY	ADANA, TURKEY	2014	YES	NO
YA0582	EY_1_1r	Pseudomonas	tomato	1	Bacterial speck	Tomato	Solanum esculentum	NA	Field	Karatas	ADANA	TURKEY	ADANA, TURKEY	2014	YES	NO
YA0583	EY_6_1r	Pseudomonas	tomato	1	Bacterial speck	Tomato	Solanum esculentum	NA	Field	Karatas	ADANA	TURKEY	ADANA, TURKEY	2014	YES	NO
YA0584	UD_1_1ar	Pseudomonas	tomato	1	Bacterial speck	Tomato	Solanum esculentum	NA	Greenhouse	Erdemli	MERSIN	TURKEY	MERSIN, TURKEY	2015	YES	NO
YA0585	HD_1_2br	Pseudomonas	tomato	1	Bacterial speck	Tomato	Solanum esculentum	NA	Greenhouse	Erdemli	MERSIN	TURKEY	MERSIN, TURKEY	2015	YES	NO
YA0586	MS_3_1ar	Pseudomonas	tomato	1	Bacterial speck	Tomato	Solanum esculentum	NA	Greenhouse	Erdemli	MERSIN	TURKEY	MERSIN, TURKEY	2015	YES	NO
YA0587	YG_1_2ar	Pseudomonas	tomato	1	Bacterial speck	Tomato	Solanum esculentum	NA	Greenhouse	Erdemli	MERSIN	TURKEY	MERSIN, TURKEY	2015	YES	NO
YA0588	MO_1_2ar	Pseudomonas	tomato	1	Bacterial speck	Tomato	Solanum esculentum	NA	Greenhouse	Erdemli	MERSIN	TURKEY	MERSIN, TURKEY	2015	YES	NO
YA0589	MC_2_1br	Pseudomonas	tomato	1	Bacterial speck	Tomato	Solanum esculentum	NA	Greenhouse	Erdemli	MERSIN	TURKEY	MERSIN, TURKEY	2015	YES	NO
YA0590	TA_2br	Pseudomonas	tomato	1	Bacterial speck	Tomato	Solanum esculentum	NA	Greenhouse	Erdemli	MERSIN	TURKEY	MERSIN, TURKEY	2015	YES	NO
YA0591	HA_1_2ar	Pseudomonas	tomato	1	Bacterial speck	Tomato	Solanum esculentum	NA	Greenhouse	Erdemli	MERSIN	TURKEY	MERSIN, TURKEY	2016	YES	NO
YA0592	OC_3r	Pseudomonas	tomato	1	Bacterial speck	Tomato	Solanum esculentum	NA	Greenhouse	Erdemli	MERSIN	TURKEY	MERSIN, TURKEY	2016	YES	NO
YA0593	MD_2_1ar	Pseudomonas	tomato	1	Bacterial speck	Tomato	Solanum esculentum	NA	Greenhouse	Erdemli	MERSIN	TURKEY	MERSIN, TURKEY	2016	YES	NO
YA0595	CT_2_2	Pseudomonas	tomato	1	Bacterial speck	Tomato	Solanum esculentum	NA	Greenhouse	Erdemli	MERSIN	TURKEY	MERSIN, TURKEY	2016	YES	YES
YA0596	Tarla_5_Pst	Pseudomonas	tomato	1	Bacterial speck	Tomato	Solanum esculentum	NA	Field	Karatas	ADANA	TURKEY	ADANA, TURKEY	2016	YES	NO
YA0597	Tarla_6_Pst	Pseudomonas	tomato	1	Bacterial speck	Tomato	Solanum esculentum	NA	Field	Karatas	ADANA	TURKEY	ADANA, TURKEY	2016	YES	NO
YA0598	Atlas_F_1b	Pseudomonas	tomato	1	Bacterial speck	Tomato	Solanum esculentum	NA	Nursery	NA	ADANA	TURKEY	ADANA, TURKEY	2016	YES	NO
YA0599	Dr_447_1	Pseudomonas	tomato	2	Bacterial speck	Tomato	Solanum esculentum	NA	Field	Karatas	ADANA	TURKEY	ADANA, TURKEY	2016	YES	YES
YA0600	BC_205_1	Pseudomonas	tomato	1	Bacterial speck	Tomato	Solanum esculentum	NA	Field	Karatas	ADANA	TURKEY	ADANA, TURKEY	2016	YES	NO
YA0601	Karatas	Pseudomonas	tomato	1	Bacterial speck	Tomato	Solanum esculentum	NA	Field	Karatas	ADANA	TURKEY	ADANA, TURKEY	NA	YES	NO
YA0602	Ozgur_Er	Pseudomonas	tomato	1	Bacterial speck	Tomato	Solanum esculentum	NA	Greenhouse	Kumluca	ANTALYA	TURKEY	ANTALYA, TURKEY	2017	YES	YES
YA0637	Sevgi_fide_PST	Pseudomonas	tomato	2	Bacterial speck	Tomato	Solanum esculentum	NA	Nursery	Misis	ADANA	TURKEY	ADANA, TURKEY	2017	YES	YES
YA0649	GSPB_1685	Pseudomonas	viridiflava	7	Pith necrosis	Bean	Phaseolus vulgaris	NA	NA	Gottingen	NA	GERMANY	GERMANY	1994	YES	NO
YA0692	Erik_meyve5	Pseudomonas	syringae	3	Bacterial canker	Apricot	Prunus armeniaca	NA	Orchard	Erzin	HATAY	TURKEY	HATAY, TURKEY	2014	YES	NO
YA0693	Erik_meyve7	Pseudomonas	syringae	3	Bacterial canker	Apricot	Prunus armeniaca	NA	Orchard	Erzin	HATAY	TURKEY	HATAY, TURKEY	2014	YES	NO
YA0694	Kaysi_3e	Pseudomonas	syringae	3	Bacterial canker	Plum	Prunus domestica	NA	Orchard	Erzin	HATAY	TURKEY	HATAY, TURKEY	2012	YES	NO
YA0695	13_3a_II	Pseudomonas	cichorii	11	Pith necrosis	Tomato	Solanum esculentum	NA	Greenhouse	Gazipasa	ANTALYA	TURKEY	ANTALYA, TURKEY	2003	YES	NO
YA0697	Pvir_9r_6	Pseudomonas	viridiflava	7	Pith necrosis	Tomato	Solanum esculentum	NA	Greenhouse	Serinyol	HATAY	TURKEY	ANTAKYA, TURKEY	2002	YES	YES
YA0698	Pvir_11_2_b	Pseudomonas	viridiflava	7	Leaf blight	Muskmelon	Cucumis melo	NA	Nursery	NA	ADANA	TURKEY	ADANA, TURKEY	2002	YES	NO
YA0699	Pvir_11_7_7	Pseudomonas	viridiflava	7	Leaf blight	Muskmelon	Cucumis melo	NA	Nursery	NA	ADANA	TURKEY	ADANA, TURKEY	2002	YES	NO
YA0700	Pvir_11_2_8	Pseudomonas	viridiflava	7	Leaf blight	Muskmelon	Cucumis melo	NA	Nursery	NA	ADANA	TURKEY	ADANA, TURKEY	2002	YES	NO
YA0701	Pvir_12_2b	Pseudomonas	viridiflava	7	Leaf blight	Muskmelon	Cucumis melo	NA	Nursery	NA	ADANA	TURKEY	ADANA, TURKEY	2002	YES	YES
YA0719	S1_2A	Pseudomonas	fluorescens	Pfl	Pith necrosis	Tomato	Solanum esculentum	NA	Greenhouse	Erdemli	MERSIN	TURKEY	MERSIN, TURKEY	2018	YES	YES
YA0720	S1_2A_2	Pseudomonas	fluorescens	Pfl	Pith necrosis	Tomato	Solanum esculentum	NA	Greenhouse	Erdemli	MERSIN	TURKEY	MERSIN, TURKEY	2018	YES	YES
YA0721	S1_2A_4	Pseudomonas	fluorescens	Pfl	Pith necrosis	Tomato	Solanum esculentum	NA	Greenhouse	Erdemli	MERSIN	TURKEY	MERSIN, TURKEY	2018	YES	YES
YA0729	S3_5B	Pseudomonas	fluorescens	Pfl	Pith necrosis	Tomato	Solanum esculentum	NA	Greenhouse	Erdemli	MERSIN	TURKEY	MERSIN, TURKEY	2018	YES	YES
YA0743	GSPB_1881	Pseudomonas	atrofaciens	2	Wheat rot	Wheat	Triticum	NA	NA	Gottingen	NA	GERMANY	GERMANY	1994	YES	NO
YA0745	GSPB_2418	Pseudomonas	fluorescens	Pfl	Pith necrosis	Tomato	Solanum esculentum	NA	NA	Gottingen	NA	GERMANY	GERMANY	1994	YES	YES
YA0748	CC1_1r	Pseudomonas	savastanoi	3	Knot disease	Fontanesia	Fontanesia phillyreoides	NA	Park	Karaisali	ADANA	TURKEY	ADANA, TURKEY	2014	YES	NO
YA0750	EZ2_2r	Pseudomonas	savastanoi	3	Knot disease	Olive	Olea europaea	NA	Orchard	Erzin	HATAY	TURKEY	HATAY, TURKEY	2014	YES	NO
YA0751	GZ_1r	Pseudomonas	savastanoi	3	Knot disease	Oleander	Nerium oleander	NA	Park	Cukurova	ADANA	TURKEY	ADANA, TURKEY	2014	YES	NO
YA0752	GZ_2r	Pseudomonas	savastanoi	3	Knot disease	Oleander	Nerium oleander	NA	Park	Cukurova	ADANA	TURKEY	ADANA, TURKEY	2015	YES	NO
YA0753	GZ_3r	Pseudomonas	savastanoi	3	Knot disease	Oleander	Nerium oleander	NA	Park	Cukurova	ADANA	TURKEY	ADANA, TURKEY	2016	YES	NO
YA0757	13_3a_2dr	Pseudomonas	viridiflava	7	Pith necrosis	Tomato	Solanum esculentum	NA	Greenhouse	Gazipasa	ANTALYA	TURKEY	ANTALYA, TURKEY	2003	YES	YES
YA0758	13_3a_2er	Pseudomonas	viridiflava	7	Pith necrosis	Tomato	Solanum esculentum	NA	Greenhouse	Gazipasa	ANTALYA	TURKEY	ANTALYA, TURKEY	2003	YES	YES
YA0759	13_3a_2fr	Pseudomonas	viridiflava	7	Pith necrosis	Tomato	Solanum esculentum	NA	Greenhouse	Gazipasa	ANTALYA	TURKEY	ANTALYA, TURKEY	2003	YES	YES
YA0783	Sera_3A	Pseudomonas	corrugata	Pfl	Pith necrosis	Tomato	Solanum esculentum	NA	Greenhouse	Erdemli	MERSIN	TURKEY	MERSIN, TURKEY	2018	YES	YES
YA0788	Sera_3Q	Pseudomonas	corrugata	Pfl	Pith necrosis	Tomato	Solanum esculentum	NA	Greenhouse	Erdemli	MERSIN	TURKEY	MERSIN, TURKEY	2018	YES	YES
YA0796	Eng_1d_2sap2r	Pseudomonas	syringae	2	Bacterial blight	Artichoke	Cynara scolymus	NA	Field	NA	ADANA	TURKEY	ADANA, TURKEY	2010	YES	YES
YA0797	Eng_yaprak1a	Pseudomonas	syringae	2	Bacterial blight	Artichoke	Cynara scolymus	NA	Field	NA	ADANA	TURKEY	ADANA, TURKEY	2010	YES	YES
YA0831	GSPB_2097_1	Pseudomonas	cichorii	11	Varnish spot	Lettuce	Lactuca sativa	NA	NA	Gottingen	NA	GERMANY	GERMANY	1994	YES	NO
YA0848	S4_EA_1b	Pseudomonas	fluorescens	Pfl	Pith necrosis	Tomato	Solanum esculentum	NA	Greenhouse	Erdemli	MERSIN	TURKEY	MERSIN, TURKEY	2018	YES	YES
YA0849	S4_EA_3a	Pseudomonas	fluorescens	Pfl	Pith necrosis	Tomato	Solanum esculentum	NA	Greenhouse	Erdemli	MERSIN	TURKEY	MERSIN, TURKEY	2018	YES	YES
YA0850	S4_EA_3b	Pseudomonas	fluorescens	Pfl	Pith necrosis	Tomato	Solanum esculentum	NA	Greenhouse	Erdemli	MERSIN	TURKEY	MERSIN, TURKEY	2018	YES	YES
YA0851	S5_IA_2a	Pseudomonas	fluorescens	Pfl	Pith necrosis	Tomato	Solanum esculentum	NA	Greenhouse	Erdemli	MERSIN	TURKEY	MERSIN, TURKEY	2018	YES	YES
YA0852	S5_IA_2b	Pseudomonas	fluorescens	Pfl	Pith necrosis	Tomato	Solanum esculentum	NA	Greenhouse	Erdemli	MERSIN	TURKEY	MERSIN, TURKEY	2018	YES	YES
YA0853	S5_IA_3a	Pseudomonas	fluorescens	Pfl	Pith necrosis	Tomato	Solanum esculentum	NA	Greenhouse	Erdemli	MERSIN	TURKEY	MERSIN, TURKEY	2018	YES	YES
YA0867	Karpuz_1_hishtil	Pseudomonas	syringae	2	Seedling blight	Watermelon	Citrullus lanatus	TZ+Mara	Nursery	NA	ADANA	TURKEY	ADANA, TURKEY	2018	YES	YES
YA0868	Karpuz_1_hishtil	Pseudomonas	syringae	2	Seedling blight	Watermelon	Citrullus lanatus	TZ+Mara	Nursery	NA	ADANA	TURKEY	ADANA, TURKEY	2018	YES	YES
YA0869	Karpuz_1_hishtil	Pseudomonas	syringae	2	Seedling blight	Watermelon	Citrullus lanatus	TZ+Mara	Nursery	NA	ADANA	TURKEY	ADANA, TURKEY	2018	YES	YES
YA0870	Karpuz_1_hishtil	Pseudomonas	syringae	2	Seedling blight	Watermelon	Citrullus lanatus	TZ+Mara	Nursery	NA	ADANA	TURKEY	ADANA, TURKEY	2018	YES	YES
YA0871	Marul_2_1	Pseudomonas	fluorescens	Pfl	NA	Lettuce	Lactuca sativa	NA	NA	NA	ADANA	TURKEY	ADANA, TURKEY	2018	YES	YES

## Sheet: DatasetS2
Dataset S2: Genome assembly and annotation information for the 58 Pseudomonas strains that were whole genome sequenced and analyzed in this study.
YA Code	Strain Designation	Genus	Species/Pathovar	Phylogroup	Disease	Host Common Name	Accession Number	Assembly Length (Nuc.)	Number of Contigs	Number of Genes	N50
YA0001	Pvir6_2	Pseudomonas	viridiflava	7	Pith necrosis	Tomato	SAMN16885796	5922776	91	5305	136218
YA0002	Pcic4	Pseudomonas	cichorii	11	Pith necrosis	Tomato	SAMN16885797	6023775	118	5219	113908
YA0010	Dom_ilknur	Pseudomonas	syringae	1	Bacterial speck	Tomato	SAMN16885798	6387195	135	5881	103162
YA0011	SeraOz_1_1r	Pseudomonas	syringae	1	Bacterial speck	Tomato	SAMN16885799	6251291	146	5731	122686
YA0016	H2a	Pseudomonas	syringae	1	Bacterial speck	Tomato	SAMN16885800	6033389	89	5513	139512
YA0024	Eng_1a_2r	Pseudomonas	syringae	2	Bacterial blight	Artichoke	SAMN16885801	6152746	91	5361	113311
YA0025	Eng_1a_1r	Pseudomonas	syringae	2	Bacterial blight	Artichoke	SAMN16885802	5955676	118	5222	87196
YA0026	Kavun_2_2r	Pseudomonas	syringae	2	Leaf necrosis	Muskmelon	SAMN16885803	5800244	120	5052	103976
YA0027	Kavun_7_1r	Pseudomonas	syringae	2	Leaf necrosis	Muskmelon	SAMN16885804	5789882	134	5044	86035
YA0030	RCY_3a	Pseudomonas	syringae	2	Citrus blast	Mandarin Orange	SAMN16885805	6074568	99	5302	113331
YA0032	Kaysi_meyve3	Pseudomonas	syringae	3	Bacterial canker	Plum	SAMN16885806	6169093	149	5736	100405
YA0041	Dortyol_1	Pseudomonas	syringae	2	Citrus blast	Mandarin Orange	SAMN16885807	5913237	317	5168	34545
YA0045	Dortyol_5	Pseudomonas	syringae	2	Citrus blast	Mandarin Orange	SAMN16885808	6070406	104	5312	89899
YA0046	Dortyol_6	Pseudomonas	syringae	2	Citrus blast	Sweat Orange	SAMN16885809	6079290	64	5290	203543
YA0050	Erzin_1	Pseudomonas	syringae	2	Bacterial canker	Plum	SAMN16885810	5929204	82	5189	127339
YA0051	Erzin_2	Pseudomonas	syringae	2	Bacterial canker	Plum	SAMN16885811	6083058	58	5312	209478
YA0055	Erdemli_3	Pseudomonas	syringae	2	Citrus blast	Lemon	SAMN16885812	5958027	106	5195	104969
YA0057	Erdemli_5	Pseudomonas	syringae	2	Citrus blast	Lemon	SAMN16885813	6018568	127	5298	81149
YA0058	Erdemli_6	Pseudomonas	syringae	2	Citrus blast	Lemon	SAMN16885814	5908789	100	5130	129983
YA0059	Yuregir_1	Pseudomonas	syringae	2	Citrus blast	Mandarin Orange	SAMN16885815	5908305	119	5111	87746
YA0062	Yuregir_4	Pseudomonas	syringae	2	Citrus blast	Sweat Orange	SAMN16885816	6080694	79	5330	151070
YA0069	Dortyol_2015_6	Pseudomonas	syringae	2	Citrus blast	Sweat Orange	SAMN16885817	5756560	50	4914	232268
YA0076	Erdemli_2015_4	Pseudomonas	syringae	2	Citrus blast	Lemon	SAMN16885818	6068734	121	5283	98674
YA0078	Erdemli_2015_6	Pseudomonas	syringae	2	Citrus blast	Lemon	SAMN16885819	5732847	157	4926	66845
YA0079	Kozan_2015_1	Pseudomonas	syringae	2	Bacterial canker	Plum	SAMN16885820	5972826	50	5207	234714
YA0080	Kozan_2015_2	Pseudomonas	syringae	2	Citrus blast	Sweat Orange	SAMN16885821	5939056	140	5194	74849
YA0086	Kayisi_1_Pss_Erzin	Pseudomonas	syringae	3	Bacterial canker	Plum	SAMN16885822	6138542	204	5710	68994
YA0089	Pvir12_2	Pseudomonas	viridiflava	7	Leaf blight	Muskmelon	SAMN16885823	6200118	199	5743	59394
YA0093	Dom_Pst_2017	Pseudomonas	syringae	1	Bacterial speck	Tomato	SAMN16885824	6252625	160	5759	83792
YA0595	CT_2_2	Pseudomonas	syringae	1	Bacterial speck	Tomato	SAMN16885825	6258579	145	5775	113056
YA0599	Dr_447_1	Pseudomonas	syringae	2	Bacterial speck	Tomato	SAMN16885826	5901369	90	5143	121032
YA0602	Ozgur_Er	Pseudomonas	syringae	1	Bacterial speck	Tomato	SAMN16885827	6262858	142	5741	112061
YA0637	Sevgi_fide_PST	Pseudomonas	syringae	2	Bacterial speck	Tomato	SAMN16885828	5860607	111	5051	100574
YA0697	Pvir_9r_6	Pseudomonas	viridiflava	7	Pith necrosis	Tomato	SAMN16885829	5881038	91	5287	135496
YA0701	Pvir_12_2b	Pseudomonas	viridiflava	7	Leaf blight	Muskmelon	SAMN16885830	5916871	129	5293	77375
YA0719	S1_2A	Pseudomonas	fluorescens	Pfl	Pith necrosis	Tomato	SAMN16885831	5987354	131	5414	72560
YA0720	S1_2A_2	Pseudomonas	fluorescens	Pfl	Pith necrosis	Tomato	SAMN16885832	5957443	132	5383	76209
YA0721	S1_2A_4	Pseudomonas	fluorescens	Pfl	Pith necrosis	Tomato	SAMN16885833	5968881	154	5400	81530
YA0729	S3_5B	Pseudomonas	fluorescens	Pfl	Pith necrosis	Tomato	SAMN16885834	6139553	92	5665	122393
YA0745	GSPB_2418	Pseudomonas	fluorescens	Pfl	Pith necrosis	Tomato	SAMN16885835	6780369	272	6223	54642
YA0757	13_3a_2dr	Pseudomonas	viridiflava	7	Pith necrosis	Tomato	SAMN16885836	5933010	60	5317	171564
YA0758	13_3a_2er	Pseudomonas	viridiflava	7	Pith necrosis	Tomato	SAMN16885837	5940851	57	5325	221805
YA0759	13_3a_2fr	Pseudomonas	viridiflava	7	Pith necrosis	Tomato	SAMN16885838	5944966	65	5330	227784
YA0783	Sera_3A	Pseudomonas	corrugata	Pfl	Pith necrosis	Tomato	SAMN16885839	6006322	98	5467	108085
YA0788	Sera_3Q	Pseudomonas	corrugata	Pfl	Pith necrosis	Tomato	SAMN16885840	6012361	110	5485	121628
YA0796	Eng_1d_2sap2r	Pseudomonas	syringae	2	Bacterial blight	Artichoke	SAMN16885841	6169860	91	5380	113059
YA0797	Eng_yaprak1a	Pseudomonas	syringae	2	Bacterial blight	Artichoke	SAMN16885842	6172569	67	5384	201416
YA0848	S4_EA_1b	Pseudomonas	fluorescens	Pfl	Pith necrosis	Tomato	SAMN16885843	7466597	222	7155	75896
YA0849	S4_EA_3a	Pseudomonas	fluorescens	Pfl	Pith necrosis	Tomato	SAMN16885844	7456932	347	6905	47462
YA0850	S4_EA_3b	Pseudomonas	fluorescens	Pfl	Pith necrosis	Tomato	SAMN16885845	7435038	337	6876	43412
YA0851	S5_IA_2a	Pseudomonas	fluorescens	Pfl	Pith necrosis	Tomato	SAMN16885846	6812939	141	6254	97282
YA0852	S5_IA_2b	Pseudomonas	fluorescens	Pfl	Pith necrosis	Tomato	SAMN16885847	6836998	159	6280	93014
YA0853	S5_IA_3a	Pseudomonas	fluorescens	Pfl	Pith necrosis	Tomato	SAMN16885848	6844694	104	6388	147909
YA0867	Karpuz_1_hishtil	Pseudomonas	syringae	2	Seedling blight	Watermelon	SAMN16885849	5912445	104	5171	127171
YA0868	Karpuz_1_hishtil	Pseudomonas	syringae	2	Seedling blight	Watermelon	SAMN16885850	5918841	128	5172	100879
YA0869	Karpuz_1_hishtil	Pseudomonas	syringae	2	Seedling blight	Watermelon	SAMN16885851	5896803	144	5142	83819
YA0870	Karpuz_1_hishtil	Pseudomonas	syringae	2	Seedling blight	Watermelon	SAMN16885852	5901775	115	5137	90523
YA0871	Marul_2_1	Pseudomonas	fluorescens	Pfl	NA	Lettuce	SAMN16885853	5874726	142	5261	79648
